# Supplementary material for: Genetic Diversity, Evolutionary Dynamics, and Ongoing Spread of Pedilanthus Leaf Curl Virus
Source: Viruses. 2023 Nov 30;15(12):2358. doi: 10.3390/v15122358 (PMC10747432; doi:10.3390/v15122358)
Supplement: Supplementary file 1 [file viruses-15-02358-s001.zip]

Archive with 1 entries (1 files):
- viruses-2714703-supplementary.pdf
